# Supplementary material for: Human Liver MSCs Retain Their Basic Cellular Properties in Chronically Inflamed Liver Tissue
Source: Int J Mol Sci. 2024 Dec 13;25(24):13374. doi: 10.3390/ijms252413374 (PMC11676302; doi:10.3390/ijms252413374)
Supplement: Supplementary file 1 [file ijms-25-13374-s001.zip › Supplementary Table S1.xlsx]

## Sheet: Лист1
Table S1. The relative fluorescence intensities (RFI) representing the marker expression in NL-MSCs and PL-MSCs.
		Normal Liver MSCs (NL-MSCs)					Pathologic Liver MSCs (PL-MSCs)							p-value*
		Liver15	Liver19	Liver20	Liver22	Liver24	Liver2	Liver5	Liver10	Liver12	Liver13	Liver18	Liver25
	CD29		59	49	98		132	221	147					0.035
	CD44		35	75	28		14	11	43					0.26
	CD73		129	190	20.3		32	215	147					0.81
	CD90		36.5	132	8.8		63	19	66					0.82
	CD105		748	933	37		306	414	180					0.39
	STRO-1	9			1	4	3.5			3.6	3.1	3.4		0.55
	CD146		20		182	4.3	1.8					128	5.3	0.34
	Oct4	1			1	1	1	1.2		1	1.1	1		No expression in all tested MSCs cultures
	Nanog	11			2	15	12			9.4	8	10		0.88
	LGR5	2			1	3	8.9			6.6	6.5	7.4		0.001
	SSEA1	1			1	1	1	1.15	1	1	1	1		No expression in all tested MSCs cultures
	SSEA3	1.3			1	2.9	2.8	1.1	1.2	3	2	2		0.66
	SSEA4	2.5			1.2	5.4	3.4	1.5	1.8	3.4	3	3		0.72
	CD13		9	7	16		12	34.5	16				100	0.27
	CD49b		15	17	10.4		12	30	17				35	0.21
	CD54		5.6	1.7	15		6	23	17				39	0.18
	CD166	7	12	12		31	2.3	13	8.6				198	0.44
	CD55		6.3	8	4.3		33			18			1.8	0.28
	CD59	785		281		508	877	1209	1591	1476				0.02
	CD95		18	30	3.3		30	33	23					0.24
	CD112	6			8	5.6	32	29	21				8.4	0.05
	CD200		2	1.4	7.5		2.3	6	11				41	0.33
	CD273		16	13	6.7		30	52	21				37	0.03
	CD274		32	29	22		16	29	15				59	0.87
	CD279	1.9	2.3	2.4	1.4	1.8	1.3	1.4	1.2				1.5	0.02
	CD282	1.7	2.2	3	1.7	1.7	1.2	1.3	1.1				1.6	0.04
	CD283	2	2.5	2.8	2.3	2.3	1	1	1				1.8	0.001
	CD284	2.9	2.9	4.5	4.8	4.7	1	1.3	1.5				3	0.009
	* Significant differences in markers expressions between NL-MSCs and PL-MSCs groups were determinated by two-tailed Student t-test.
